# Supplementary material for: Upgraded User-Friendly Image-Activated Microfluidic Cell Sorter Using an Optimized and Fast Deep Learning Algorithm
Source: Micromachines (Basel). 2022 Nov 29;13(12):2105. doi: 10.3390/mi13122105 (PMC9783339; doi:10.3390/mi13122105)
Supplement: Supplementary file 1 [file micromachines-13-02105-s001.zip]

Archive with 3 entries (3 files):
- Supplementary data_micromachines.pdf
- VideoS1.mp4
- VideoS2.mp4
